# Supplementary material for: Exploring Physicians’ Perspectives on the Introduction of Complementary Foods to Infants and Toddlers
Source: Nutrients. 2021 Oct 12;13(10):3559. doi: 10.3390/nu13103559 (PMC8541593; doi:10.3390/nu13103559)
Supplement: Supplementary file 1 [file nutrients-13-03559-s001.zip]

Archive with 1 entries (1 files):
- nutrients-1378402-supplementary.pdf
